# Supplementary material for: A Bayesian Difference-in-Difference Framework for the Impact of Primary Care Redesign on Diabetes Outcomes
Source: Stat Public Policy (Phila). Author manuscript; Available in PMC 2019 Aug 21. (PMC6703166; doi:10.1080/2330443X.2019.1626310)
Supplement: Supp 1 [file NIHMS1534755-supplement-Supp_1.R]

###################################################################
# Code to do analysis in "Bayesian difference-in-differences framework
# for the impact of primary care redesign on diabetes outcomes
###################################################################
library(gpuR); library(dplyr); library(SpatioTemporal)
setwd('/home/normington/MNCM Exploration')

#####################################################
# 1. Clustering analysis of clinic + clinic subgroups
#####################################################
##################################
# 1a.  PPCRS 2008 to 2011 Analysis
##################################
# Concatenate clinic and clinic subgroup
load('/home/normington/UNITED/ppcrs_only.rdata')
subgrp.id0 = cbind(ppcrs_only$Research_Clinic_ID, ppcrs_only$MRI_Clinic_Subgrp, ppcrs_only$year)
subgrp.id = apply(subgrp.id0, 1, function(x) paste(x[1], x[2], x[3], sep = ";"))
ppcrs_only = cbind(ppcrs_only, subgrp.id)
for.cluster = ppcrs_only %>% distinct(subgrp.id, .keep_all = TRUE)
rownames(for.cluster) = for.cluster$subgrp.id

# Identify disease-specific questions not related to diabetes
prefix = c("HCO", "CIS", "DS_", "DSR", "SMS")
p_ = c("CIS_", "DS_", "DSR_", "SMS_", "Oth_")
exclude_CIS = paste(p_[1], c("C02", "C03", "C04", "C14b", "C14c", "C14d", 
                             "C15b", "C15c", "C15d", "C16b", "C16c", "C16d"), sep = '')
exclude_DS = paste(p_[2], c('C06', 'C07', 'C08', 'C20', 'C21', 'C22'), sep = '')
exclude_DSR = paste(p_[3], c('C17b', 'C17c', 'C17d', 'C18b', 'C18c', 'C18d', 'C27b', 
                             'C27c', 'C27d', 'C28b', 'C28c', 'C28d', 'C30b', 'C30c', 'C30d'), sep = '')
exclude_SMS = paste(p_[4], c('C26b', 'C26c', 'C26d', 'C29b', 'C29c', 'C29d', 'D11',
                             'D13', 'D14', 'D18b', 'D18c','D18d'), sep = '')
exclude_Oth = paste(p_[5] ,c('EO2b', 'EO2c', 'EO2d', 'EO2e'), sep = '')
exclude = c(exclude_CIS, exclude_DS, exclude_DSR, exclude_SMS, exclude_Oth)

# Subset data to prel_2017 the 5 question domains.
cluster.dataNA = as.data.frame(t(for.cluster[, substr(names(for.cluster), 1, 3) %in% prefix]))

# Exclude disease-specific questions not related to diabetes
cluster.dataNA.exc = cluster.dataNA[-which(rownames(cluster.dataNA) %in% exclude), ]

# For each question domain, if an entire column of data is missing, remove it.
all.missing.cols= c()
for(pref in prefix) {
  all.missing.cols = c(all.missing.cols, 
                       which(apply(cluster.dataNA.exc[substr(rownames(cluster.dataNA.exc), 1, 3) == pref,], 2, function(x) all(is.na(x)))))
}
cluster.data = cluster.dataNA.exc[,-unique(all.missing.cols)]

# Use Hamming distance as distance matrix for clustering algorithm.
clinic.as.row = t(cluster.data)
clinic.as.row[is.na(clinic.as.row)] = -1

ham.dist = matrix(nrow =  nrow(clinic.as.row), ncol =  nrow(clinic.as.row))
for(i in seq_len(nrow(clinic.as.row))){
  for(j in seq(i,  nrow(clinic.as.row)))
    ham.dist[i,j] = ham.dist[j,i] = sum(clinic.as.row[i,] != clinic.as.row[j,])
}

hclust.obj = hclust(as.dist(ham.dist))
png("clinic_dendrogramEFL.png")
plot(hclust.obj, main = "Clinic Heterogeneity", xlab = "Clinics")
dev.off()

group.ind = cutree(hclust.obj, k = 2)
group1 = rownames(clinic.as.row)[group.ind == 1]
group2 = rownames(clinic.as.row)[group.ind == 2]
group1 = sort(group1)
group2 = sort(group2)
write.csv(group1, "Group 1_PPCRS.csv")
write.csv(group2, "Group 2_PPCRS.csv")

################################################################
# 2a. Compute clinic scores & visualize for each clustering group
################################################################
library(SpatioTemporal)
clinics.centered = apply(clinic.as.row, 2, scale, scale = FALSE, center = TRUE)

SVD.clinics = SVDmiss(clinics.centered)
clinic.scores = as.data.frame(SVD.clinics$Xfill %*% -SVD.clinics$svd$v[,1])

clinic.score.key = cbind(rownames(clinic.as.row), clinic.scores, group.ind)
colnames(clinic.score.key) = c('clin_id', 'clin_scores', 'group')

png("clinic_scores_ppcrs.png")
p1 = hist(clinic.score.key$clin_scores[group.ind == 1], breaks = seq(floor(min(clinic.scores)), ceiling(max(clinic.scores)), by = 1))
p2 = hist(clinic.score.key$clin_scores[group.ind == 2], breaks = seq(floor(min(clinic.scores)), ceiling(max(clinic.scores)), by = 1))
plot(p1, col = rgb(0, 0, 1, 1/4), xlim = c(floor(min(clinic.scores)), ceiling(max(clinic.scores))), xlab = "Clinic Scores", main = "Clinic Scores by Group")
legend(x = "topleft", legend = c("Group 1", "Group 2"), col = c("mediumpurple1", "lightsalmon1"), pch = 15)
plot(p2, col = rgb(1, 0, 0, 1/4), xlim = c(floor(min(clinic.scores)), ceiling(max(clinic.scores))), xlab = "Clinic Scores", main = "Clinic Scores by Group", add = TRUE)
dev.off()

# Remove all objects except the clinic score key to merge.
rm(list = setdiff(ls(), 'clinic.score.key'))

#########################
# 1b. PPCRS 2017 Analysis
#########################
if(FALSE) {
  
  load('/home/normington/ppc_prel_2017.rdata')
  # Concatenate clinic and clinic subgroup to create unique ID
  subgrp.id0 = cbind(ppc_prel_2017$Research_Clinic_ID, ppc_prel_2017$Research_Subgrp_ID)
  subgrp.id = apply(subgrp.id0, 1, function(x) paste(x[1], x[2], sep = ";"))
  ppc_prel_2017 = cbind(ppc_prel_2017, subgrp.id)
  for.cluster = ppc_prel_2017 %>% distinct(subgrp.id, .keep_all = TRUE)
  rownames(for.cluster) = for.cluster$subgrp.id
  
  # Identify questions not relating to diabetes.
  prefix = c("HCO", "CIS", "DS_", "DSR", "SMS")
  p_ = c("CIS_", "DS_", "DSR_", "SMS_", "Oth_")
  exclude_CIS = paste(p_[1], c("C02", "C03", "C04", "C14b", "C14c", "C14d", 
                               "C15b", "C15c", "C15d", "C16b", "C16c", "C16d"), sep = '')
  exclude_DS = paste(p_[2], c('C06', 'C07', 'C08', 'C20', 'C21', 'C22'), sep = '')
  exclude_DSR = paste(p_[3], c('C17b', 'C17c', 'C17d', 'C18b', 'C18c', 'C18d', 'C27b', 
                               'C27c', 'C27d', 'C28b', 'C28c', 'C28d', 'C30b', 'C30c', 'C30d'), sep = '')
  exclude_SMS = paste(p_[4], c('C26b', 'C26c', 'C26d', 'C29b', 'C29c', 'C29d', 'D11',
                               'D13', 'D14', 'D18b', 'D18c','D18d'), sep = '')
  exclude_Oth = paste(p_[5] ,c('EO2b', 'EO2c', 'EO2d', 'EO2e'))
  exclude = c(exclude_CIS, exclude_DS, exclude_DSR, exclude_SMS, exclude_Oth)
  
  # Subset data to only the 5 question domains.
  cluster.dataNA = as.data.frame(t(for.cluster[, substr(names(for.cluster), 1, 3) %in% prefix]))
  
  # Exclude disease-specific questions not related to diabetes.
  cluster.dataNA.exc = cluster.dataNA[-which(rownames(cluster.dataNA) %in% exclude), ]
  
  # For each question domain, if an entire column of data is missing, remove it.
  all.missing.cols= c()
  for(pref in prefix) {
    all.missing.cols = c(all.missing.cols, 
                         which(apply(cluster.dataNA.exc[substr(rownames(cluster.dataNA.exc), 1, 3) == pref,], 2, function(x) all(is.na(x)))))
  }
  cluster.data = cluster.dataNA.exc[,-unique(all.missing.cols)]
  
  # Use Hamming distance as distance matrix for clustering algorithm.
  clinic.as.row = t(cluster.data)
  clinic.as.row[is.na(clinic.as.row)] = -1
  
  ham.dist = matrix(nrow =  nrow(clinic.as.row), ncol =  nrow(clinic.as.row))
  for(i in seq_len(nrow(clinic.as.row))){
    for(j in seq(i,  nrow(clinic.as.row)))
      ham.dist[i,j] = ham.dist[j,i] = sum(clinic.as.row[i,] != clinic.as.row[j,])
  }
  
  hclust.obj = hclust(as.dist(ham.dist))
  png("clinic_dendrogram_2017.png")
  plot(hclust.obj, main = "Clinic Heterogeneity", xlab = "Clinics")
  dev.off()
  
  group.ind = cutree(hclust.obj, k = 2)
  group1 = rownames(clinic.as.row)[group.ind == 1]
  group2 = rownames(clinic.as.row)[group.ind == 2]
  group1 = sort(group1)
  group2 = sort(group2)
  write.csv(group1, "Group 1_PPC_2017.csv")
  write.csv(group2, "Group 2_PPC_2017.csv")
  
  ################################################################
  # 2. Compute clinic scores & visualize for each clustering group
  ################################################################
  library(SpatioTemporal)
  clinics.centered = apply(clinic.as.row, 2, scale, scale = FALSE, center = TRUE)
  
  SVD.clinics = SVDmiss(clinics.centered)
  clinic.scores = as.data.frame(SVD.clinics$Xfill %*% -SVD.clinics$svd$v[,1])
  
  clinic.score.key = cbind(rownames(clinic.as.row), clinic.scores, group.ind)
  colnames(clinic.score.key) = c('clin_id', 'clin_scores', 'group')
  
  png("clinic_scores_ppc_2017.png")
  p1 = hist(clinic.score.key$clin_scores[group.ind == 1], breaks = seq(floor(min(clinic.scores)), ceiling(max(clinic.scores)), by = 1))
  p2 = hist(clinic.score.key$clin_scores[group.ind == 2], breaks = seq(floor(min(clinic.scores)), ceiling(max(clinic.scores)), by = 1))
  plot(p1, col = rgb(0, 0, 1, 1/4), xlim = c(floor(min(clinic.scores)), ceiling(max(clinic.scores))), xlab = "Clinic Scores", main = "Clinic Scores by Group")
  legend(x = "topleft", legend = c("Group 1", "Group 2"), col = c("mediumpurple1", "lightsalmon1"), pch = 15)
  plot(p2, col = rgb(1, 0, 0, 1/4), xlim = c(floor(min(clinic.scores)), ceiling(max(clinic.scores))), xlab = "Clinic Scores", main = "Clinic Scores by Group", add = TRUE)
  dev.off()
  
  # Remove all objects except the clinic score key to merge.
  rm(list = setdiff(ls(), 'clinic.score.key'))
} # 2017 PPCRS Data

###########################################
# 2. Start modeling with MNCM outcome data.
###########################################
load("~/UNITED/ppcrs_only.rdata")
load("~/Dec2017/mncm_data.rdata")
colnames(ppcrs_only)[which(colnames(ppcrs_only) == "year")] = "year_PPCRS"
colnames(mncm_data)[which(colnames(mncm_data) == "year")] = "year_MNCM"
mncm_data = cbind(mncm_data, mncm_data$year_MNCM - 1)
colnames(mncm_data)[length(colnames(mncm_data))] = "year_minus1"

# Subgroup matching 
subgrp_match = function(x) {
  if(x == "SubgrpA") x = "FAM MED"
  if(x == "SubgrpB") x = "INT MED"
  return(x)
}
mncm_data$Research_Clinic_Subgrp = sapply(mncm_data$Research_Clinic_Subgrp, subgrp_match)

merged_all = merge(ppcrs_only, mncm_data, by.x = c("Research_Clinic_ID", "MRI_Clinic_Subgrp", "year_PPCRS"), by.y = c("Research_Clinic_ID", "Research_Clinic_Subgrp", "year_minus1"))
merged_2009_2012 = merged_all[merged_all$year_MNCM == 2009 | merged_all$year_MNCM == 2012,]

# Subset to only Type II diabetes.
mncm_and_ppcrs = merged_2009_2012[merged_2009_2012$Type_I_or_Type_II_Diabetes == 2,]

# Create unique ID to match the one in clinic.score.key, then merge.
clin_id = paste(mncm_and_ppcrs$Research_Clinic_ID, mncm_and_ppcrs$MRI_Clinic_Subgrp, mncm_and_ppcrs$year_PPCRS, sep = ';')
mncm_and_ppcrs2 = cbind(mncm_and_ppcrs, clin_id)
merged0 = merge(mncm_and_ppcrs2, clinic.score.key, by.x = 'clin_id', by.y = 'clin_id')

# Only include data with MNCM data from 2009 or 2012.
merged = merged0[merged0$year_MNCM == 2009 | merged0$year_MNCM == 2012,]

## System level data
system_structure = matrix(NA, nrow = length(unique(merged$Research_System_ID)), ncol = 3)
count = 1
for(sys in unique(merged$Research_System_ID)) {
  system_structure[count,] = cbind(sys, 
                                   length(unique(merged[merged$Research_System_ID == sys,]$clin_id)),
                                   length(unique(merged[merged$Research_System_ID == sys,]$Research_Patient_ID))
  )
  count = count + 1
}

# Create indicators for humanly-possible ranges of HbA1c, LDL, and SBP.
# based on 2/25/2018 "Question about data" email from Caroline
valid.HbA1c = merged$HbA1c_Value >= 3 & merged$HbA1c_Value <= 25 & !is.na(merged$HbA1c_Value)
valid.LDL = merged$LDL_Value > 0 & merged$LDL_Value <= 1000 & !is.na(merged$LDL_Value)
valid.SBP = merged$BP_Systolic >= 50 & merged$BP_Systolic > merged$BP_Diastolic & !is.na(merged$BP_Systolic)
valid.DBP = merged$BP_Diastolic > 0 & !is.na(merged$BP_Diastolic)

# Exclude those patient-years with invalid measurements.
merged = merged[valid.HbA1c & valid.LDL & valid.SBP & valid.DBP,]

#Create clinic-level data frame
mean.HbA1c.2009 = mean.HbA1c.2012 = mean.LDL.2009 = mean.LDL.2012 = mean.BP_Systolic.2009 = mean.BP_Systolic.2012 = c()
centered.data = clinic.lvl.data = NULL
center.LDL = center.HbA1c = center.SBP = NULL
# For each unique clinic-year combination, extract clinic-level data
# and take means of measures of interest.
for(id in unique(merged$clin_id)) {
  sys.ID = merged$Research_System_ID.x[merged$clin_id == id][1]
  clin.group = as.numeric(names(sort(table(merged$group[merged$clin_id == id]), decreasing = TRUE)))[1]
  n.i = sum(merged$clin_id == id)
  clinic.id = merged$Research_Clinic_ID[merged$clin_id == id][1]
  mean.HbA1c = mean(merged$HbA1c_Value[merged$clin_id == id])
  center.HbA1c = c(center.HbA1c, merged$HbA1c_Value[merged$clin_id == id] - mean.HbA1c)
  mean.LDL = mean(merged$LDL_Value[merged$clin_id == id])
  center.LDL = c(center.LDL, merged$LDL_Value[merged$clin_id == id] - mean.LDL)
  mean.SBP = mean(merged$BP_Systolic[merged$clin_id == id])
  center.SBP = c(center.SBP, merged$BP_Systolic[merged$clin_id == id] - mean.SBP)
  n.commercial = sum(merged$Product[merged$clin_id == id] == 'Commercial')
  p.commercial = min(max(n.commercial / n.i, 0), 1)
  mean.age = mean(merged$Patient_Age[merged$clin_id == id])
  var.age2009 = var(merged$Patient_Age[merged$clin_id == id & merged$year_MNCM == 2009])
  var.age2012 = var(merged$Patient_Age[merged$clin_id == id & merged$year_MNCM == 2012])
  n.female = sum(merged$Patient_Gender[merged$clin_id == id] == 'F')
  prop.female =  n.female / n.i
  n.IVD = sum(merged$Has_IVD[merged$clin_id == id])
  zip3 = as.numeric(names(sort(table(merged$Patient_Zip3[merged$clin_id == id & merged$Patient_Zip3 != "NA"]), decreasing = TRUE)))[1]
  sys.id = merged$Research_System_ID[merged$clin_id == id][1]
  year = merged$year_PPCRS[merged$clin_id == id][1]
  IVD = min(max(mean(merged$Has_IVD[merged$clin_id == id]), 0), 1)
  WNH = mean(merged$Race_Pct_WNH[merged$clin_id == id], na.rm = TRUE) / 100
  ACS_Wealth = mean(merged$ACS_Wealth[merged$clin_id == id], na.rm = TRUE)
  ACS_Income = mean(merged$ACS_Income[merged$clin_id == id], na.rm = TRUE)
  
  
  clinic.lvl.data = data.frame(rbind(clinic.lvl.data, 
                                     c(id, sys.ID, n.i, clin.group, clinic.id, mean.HbA1c, mean.LDL, mean.SBP, mean(merged$clin_scores[merged$clin_id == id]), 
                                       p.commercial, mean.age, prop.female, IVD, WNH, ACS_Wealth, ACS_Income, zip3, year, n.commercial, n.female, n.IVD, var.age2009, var.age2012)), stringsAsFactors = FALSE)
  
  # 2009-specific mean outcomes
  if(substr(toString(id), nchar(toString(id)) - 3, nchar(toString(id))) == "2008") {
    mean.HbA1c.2009 = c(mean.HbA1c.2009, mean(merged$HbA1c_Value[merged$clin_id == id]))
    mean.LDL.2009 = c(mean.LDL.2009, mean(merged$LDL_Value[merged$clin_id == id]))
    mean.BP_Systolic.2009 = c(mean.BP_Systolic.2009, mean(merged$BP_Systolic[merged$clin_id == id]))
  }
  
  # 2012-specific mean outcomes
  if(substr(toString(id), nchar(toString(id)) - 3, nchar(toString(id))) == "2011") {
    mean.HbA1c.2012 = c(mean.HbA1c.2012, mean(merged$HbA1c_Value[merged$clin_id == id]))
    mean.LDL.2012 = c(mean.LDL.2012, mean(merged$LDL_Value[merged$clin_id == id]))
    mean.BP_Systolic.2012 = c(mean.BP_Systolic.2012, mean(merged$BP_Systolic[merged$clin_id == id]))
  }
}
clinic.data.frame = data.frame(clinic.lvl.data, stringsAsFactors = FALSE)
colnames(clinic.data.frame) = c('id', 'sys_ID', 'n.i', 'Group', 'Clinic', 'HbA1c', 'LDL', 'SBP', 'Clinic_score', 'Commercial', 'Age', 
                                'Female', 'IVD', 'WNH', 'ACS_Wealth', 'ACS_Income', 'Zip3', 'Year', 'n_Commercial', 'n_Female', 'n_IVD', 'VarAge2009', 'VarAge2012')

toNumeric = function(x) {
  return(as.numeric(as.character(x)))
}

num.ind = c(3, 4, 6:ncol(clinic.data.frame))
clinic.data.frame[,num.ind] = apply(clinic.data.frame[,num.ind], 2, toNumeric)

# 2008 Zip3 codes are NA. Loop through and match with their 2011 counterpart's.
clin.code = substr(as.character(clinic.data.frame$id), 1, 10)
for(clin in unique(clin.code)) {
  indices = which(substr(as.character(clinic.data.frame$id), 1, 10) == clin)
  if(!all(is.na(clinic.data.frame$Zip3[indices]))) {
    clinic.data.frame$Zip3[indices] = 
      clinic.data.frame$Zip3[intersect(indices, which(!is.na(clinic.data.frame$Zip3)))]
  }
}


#########################################
# 3. Difference-in-differences data frame
#########################################
# Create difference-in-differences data frame.
diff.in.diff = NULL
for(clin in unique(clinic.data.frame$Clinic)) {
  if(sum(clinic.data.frame$Clinic == clin) >= 2) {
    clin.data = clinic.data.frame[clinic.data.frame$Clinic == clin,]
    if(nrow(clin.data) > 2) subgrp_vec = c("FAM MED", "INT MED")
    if(nrow(clin.data) == 2) subgrp_vec = "NA"
    for(subgrp in subgrp_vec) {
      clin.id = clinic.data.frame$Clinic[clinic.data.frame$Clinic == clin][1]
      clin.data = clinic.data.frame[clinic.data.frame$Clinic == clin,]
      sys.id = clin.data$sys_ID[1]
      clin.data = clin.data[substr(clin.data$id, 12, 11 + nchar(subgrp)) == subgrp,]
      HbA1c.diff = clin.data$HbA1c[clin.data$Year == 2011] - clin.data$HbA1c[clin.data$Year == 2008]
      HbA1c2009 = clin.data$HbA1c[clin.data$Year == 2008]
      HbA1c2012 = clin.data$HbA1c[clin.data$Year == 2011]
      LDL.diff = clin.data$LDL[clin.data$Year == 2011] - clin.data$LDL[clin.data$Year == 2008]
      LDL2009 = clin.data$LDL[clin.data$Year == 2008]
      LDL2012 = clin.data$LDL[clin.data$Year == 2011]
      SBP.diff = clin.data$SBP[clin.data$Year == 2011] - clin.data$SBP[clin.data$Year == 2008]
      SBP2009 = clin.data$SBP[clin.data$Year == 2008]
      SBP2012 = clin.data$SBP[clin.data$Year == 2011]
      clin.score.diff = clin.data$Clinic_score[clin.data$Year == 2011] - clin.data$Clinic_score[clin.data$Year == 2008]
      clin.score2008 = clin.data$Clinic_score[clin.data$Year == 2008]
      commercial2009 = clin.data$Commercial[clin.data$Year == 2008]
      commercial.diff = clin.data$Commercial[clin.data$Year == 2011] - commercial2009
      age2009 = clin.data$Age[clin.data$Year == 2008]
      age2012 = clin.data$Age[clin.data$Year == 2011]
      age.diff = age2012 - age2009
      fem2009 = clin.data$Female[clin.data$Year == 2008]
      female.diff = clin.data$Female[clin.data$Year == 2011] - fem2009
      IVD2009 = clin.data$IVD[clin.data$Year == 2008]
      IVD.diff = clin.data$IVD[clin.data$Year == 2011] - IVD2009
      NHW2009 = clin.data$WNH[clin.data$Year == 2008]
      NHW2012 = clin.data$WNH[clin.data$Year == 2011]
      NHW.diff = NHW2012 - NHW2009
      Wealth2009 = clin.data$ACS_Wealth[clin.data$Year == 2008]
      Wealth.diff = clin.data$ACS_Wealth[clin.data$Year == 2011] - Wealth2009
      Income2009 = clin.data$ACS_Income[clin.data$Year == 2008]
      Income.diff = clin.data$ACS_Income[clin.data$Year == 2011] - Income2009
      n.i2009 = clin.data$n.i[clin.data$Year == 2008]
      n.i2012 = clin.data$n.i[clin.data$Year == 2011]
      n.commercial2009 = clin.data$n_Commercial[clin.data$Year == 2008]
      n.commercial2012 = clin.data$n_Commercial[clin.data$Year == 2011]
      n.female2009 = clin.data$n_Female[clin.data$Year == 2008]
      n.female2012 = clin.data$n_Female[clin.data$Year == 2011]
      n.IVD2009 = clin.data$n_IVD[clin.data$Year == 2008]
      n.IVD2012 = clin.data$n_IVD[clin.data$Year == 2011]
      n.NHW2009 = round(n.i2009 * NHW2009)
      n.NHW2012 = round(n.i2012 * NHW2012)
      p.commercial2009 = clin.data$Commercial[clin.data$Year == 2008]
      if(n.i2009 + n.i2012 >= 10) {
        samp.var.HbA1c = var(clin.data$HbA1c)
        samp.var.LDL = var(clin.data$LDL)
        samp.var.SBP = var(clin.data$SBP)
      } else {
        samp.var.HbA1c = samp.var.LDL = samp.var.SBP = NA
      }
      samp.var.age2009 = clin.data$VarAge2009[clin.data$Year == 2008]
      samp.var.age2012 = clin.data$VarAge2012[clin.data$Year == 2011]
      diff.in.diff = rbind(diff.in.diff, c(clin.id, sys.id, n.i2009, n.i2012, HbA1c.diff, LDL.diff, SBP.diff, clin.score.diff, clin.score2008, commercial.diff, 
                                           age.diff, female.diff, IVD.diff, NHW.diff, Wealth.diff, Income.diff, n.commercial2009, n.commercial2012, n.female2009, n.female2012, n.IVD2009, n.IVD2012, n.NHW2009, n.NHW2012, samp.var.HbA1c, samp.var.LDL, samp.var.SBP, p.commercial2009, 
                                           age2009, fem2009, IVD2009, NHW2009, Wealth2009, Income2009, age2012, samp.var.age2009, samp.var.age2012, HbA1c2009, HbA1c2012, LDL2009, LDL2012, SBP2009, SBP2012))
    }
    
  }
}

diff.in.diff.df = data.frame(diff.in.diff, stringsAsFactors = FALSE)
colnames(diff.in.diff.df) = c('Clinic', 'System_ID', 'n.i2009', 'n.i2012', 'HbA1c','LDL', 'SBP', 'Clinic_Score', "Clinic_Score2008", 
                              'Commercial', 'Age', 'Female', 'IVD', 'NHW', 'Wealth', 'Income', 'n.commercial2009', 'n.commercial2012', 'n.female2009', 'n.female2012',
                              'n.IVD2009', 'n.IVD2012', 'n.NHW2009', 'n.NHW2012', 'Samp_Var_HbA1c', 'Samp_Var_LDL', 'Samp_Var_SBP', 'Commercial2009',  'age2009', 'fem2009',
                              'IVD2009', 'NHW2009', 'Wealth2009', 'Income2009', 'Age2012', 'Samp_Var_Age2009', 'Samp_Var_Age2012', 'HbA1c2009', 'HbA1c2012', 'LDL2009', 'LDL2012', 'SBP2009', 'SBP2012')

for(i in 3:ncol(diff.in.diff.df)) {
  diff.in.diff.df[,i] = toNumeric(diff.in.diff.df[,i])
}

# Impute obviously wrong values
diff.in.diff.df$n.commercial2009[diff.in.diff.df$Commercial2009 == 1] = round(diff.in.diff.df$n.i2009[diff.in.diff.df$Commercial2009 == 1]*mean(diff.in.diff.df$Commercial2009))
diff.in.diff.df$Commercial2009[diff.in.diff.df$Commercial2009 == 1] = diff.in.diff.df$n.commercial2009[diff.in.diff.df$Commercial2009 == 1]/diff.in.diff.df$n.i2009[diff.in.diff.df$Commercial2009 == 1]

# Ad-hoc Analysis Section
relative.sizes = 1 / (1 / diff.in.diff.df$n.i2009 + 1 / diff.in.diff.df$n.i2012)
scaled.down = relative.sizes / 100

setwd("/home/normington/MNCM Exploration")

A1c_Clinic_Score_LM = coef(lm(HbA1c ~ Clinic_Score, data = diff.in.diff.df))
setEPS()
postscript('OutlierInvestigationA1c.eps')
plot(x = diff.in.diff.df$Clinic_Score, y = diff.in.diff.df$HbA1c,
     xlab = "Clinic Score Change, 2008 to 2011", ylab = "Change in Mean A1c, 2009 to 2012", main = "Clinic Score Change vs. A1c Change")
abline(a = A1c_Clinic_Score_LM[1], b = A1c_Clinic_Score_LM[2])
dev.off()

setEPS()
postscript('OutlierInvestigationLDL.eps')
plot(x = diff.in.diff.df$Clinic_Score, y = diff.in.diff.df$HbA1c,
     xlab = "Clinic Score Change, 2008 to 2011", ylab = "Change in Mean LDL, 2009 to 2012", main = "Clinic Score Change vs. LDL Change")
dev.off()

setEPS()
postscript('OutlierInvestigationSBP.eps')
plot(x = diff.in.diff.df$Clinic_Score, y = diff.in.diff.df$SBP,
     xlab = "Clinic Score Change, 2008 to 2011", ylab = "Change in Mean SBP, 2009 to 2012", main = "Clinic Score Change vs. SBP Change")
dev.off()


####################
# 4. Gibbs Sampler #
####################
# Function used to grab clinic-year specific outcome
getYs = function(clinic, outcome, year) {
  clinic.i.data = merged[merged$Research_Clinic_ID == clinic & merged$year_MNCM == year,]
  if(outcome == "HbA1c") return(clinic.i.data$HbA1c_Value)
  if(outcome == "LDL") return(clinic.i.data$LDL_Value)
  if(outcome == "SBP") return(clinic.i.data$BP_Systolic)
}

# Main Gibbs Sampler
gibbs = function(outcome, cov_err, sys_var, df, candidates, res_string, epsilon_tune = 0) {
  library(doParallel); library(foreach)
  library(mvtnorm); library(magic)
  # Alphabetize difference-in-differences data frame.
  diff.in.diff.df = df[order(df$System_ID, df$Clinic),]
  burn_in = 10000; T = 100000
  age2009 = diff.in.diff.df$age2009; age2012 = diff.in.diff.df$age2012
  n_clinics = nrow(diff.in.diff.df)
  n2009 = diff.in.diff.df$n.i2009; n2012 = diff.in.diff.df$n.i2012
  sigma2 = mu = mu.diff = epsilon = e = sigma2.age = matrix(NA, nrow = T, ncol = n_clinics)
  colnames(mu) = colnames(mu.diff) = diff.in.diff.df$System_ID
  sigma2.age[1,] = rep(20, n_clinics)
  N.s = length(unique(diff.in.diff.df$System_ID))
  psi = upsilon = matrix(NA, nrow = T, ncol = N.s)
  colnames(psi) = colnames(upsilon) = unique(diff.in.diff.df$System_ID)
  psi[1,] = rep(0, N.s)
  upsilon[1,] = rep(1, N.s)
  omega2 = zeta2 = c(1, rep(NA, T-1))
  p = 2 + sum(candidates) # intercept + clinic score diff + candidates
  Theta.tilde = Theta =  matrix(NA, nrow = T, ncol = p)
  tau2 = lambda2 = rep(NA, T)
  XTheta.hat = matrix(NA, nrow = T, ncol = n_clinics)
  seed = 2017
  if(cov_err) {
    theta2009 = theta2012 = gamma2009 = gamma2012 = eta2009 = eta2012 = kappa2009 = kappa2012 = phi2009 = phi2012 = matrix(NA, nrow = T, ncol = n_clinics)
    theta2009[1,] = pmax(diff.in.diff.df$n.commercial2009 / diff.in.diff.df$n.i2009, 0.001)
    theta2012[1,] = pmax(diff.in.diff.df$n.commercial2012 / diff.in.diff.df$n.i2012, 0.001)
    gamma2009[1,] = pmax(diff.in.diff.df$n.female2009 / diff.in.diff.df$n.i2009,0.001)
    gamma2012[1,] = pmax(diff.in.diff.df$n.female2012 / diff.in.diff.df$n.i2012,0.001)
    eta2009[1,] = mean(diff.in.diff.df$age2009)
    eta2012[1,] = mean(diff.in.diff.df$Age2012)
    kappa2009[1,] =  pmax(diff.in.diff.df$n.IVD2009 / diff.in.diff.df$n.i2009, 0.001)
    kappa2012[1,] =  pmax(diff.in.diff.df$n.IVD2012 / diff.in.diff.df$n.i2012, 0.001)
    phi2009[1,] =  pmax(diff.in.diff.df$n.NHW2009 / diff.in.diff.df$n.i2009, 0.001)
    phi2012[1,] =  pmax(diff.in.diff.df$n.NHW2012 / diff.in.diff.df$n.i2012, 0.001)
  }
  
  # Changed to only include the covariates decided on Feb 16th.
  A.diff = cbind(1, diff.in.diff.df$Clinic_Score, diff.in.diff.df$Commercial, diff.in.diff.df$Age, diff.in.diff.df$Female, diff.in.diff.df$IVD, diff.in.diff.df$Clinic_Score2008)
  
  age_vars = c(diff.in.diff.df$Samp_Var_Age2009, diff.in.diff.df$Samp_Var_Age2012)
  
  a.hat.age = (mean(age_vars))^2 / var(age_vars) + 2
  b.hat.age = mean(age_vars)*((mean(age_vars))^2 / var(age_vars) + 1)
  lambda2_b = 0; tau2_b = 0

  if(outcome == "HbA1c") {
    a.hat = (mean(diff.in.diff.df$Samp_Var_HbA1c))^2 / var(diff.in.diff.df$Samp_Var_HbA1c) + 2
    b.hat = mean(diff.in.diff.df$Samp_Var_HbA1c)*((mean(diff.in.diff.df$Samp_Var_HbA1c))^2 / var(diff.in.diff.df$Samp_Var_HbA1c) + 1)
    y = diff.in.diff.df$HbA1c
    Theta.tilde[1,] = Theta[1,] = rep(0, p)
    mu[1,] = rep(9, n_clinics); mu.diff[1,] = rep(0.1, n_clinics)
    sigma2[1,] = rep(1.8, n_clinics)
    tau2[1] = 0.015
    lambda2[1] = 0.023
  } 
  
  if(outcome == "LDL") {
    a.hat = (mean(diff.in.diff.df$Samp_Var_LDL))^2 / var(diff.in.diff.df$Samp_Var_LDL) + 2
    b.hat = mean(diff.in.diff.df$Samp_Var_LDL)*((mean(diff.in.diff.df$Samp_Var_LDL))^2 / var(diff.in.diff.df$Samp_Var_LDL) + 1)
    y = diff.in.diff.df$LDL
    Theta.tilde[1,] = Theta[1,] = rep(0, p)
    mu[1,] = rep(92, n_clinics); mu.diff[1,] = rep(-2, n_clinics)
    sigma2[1,] = rep(925, n_clinics)
    tau2[1] = 5.8
    lambda2[1] = 10
  }
  
  if(outcome == "SBP") {
    a.hat = (mean(diff.in.diff.df$Samp_Var_SBP))^2 / var(diff.in.diff.df$Samp_Var_SBP) + 2
    b.hat = mean(diff.in.diff.df$Samp_Var_SBP)*((mean(diff.in.diff.df$Samp_Var_SBP))^2 / var(diff.in.diff.df$Samp_Var_SBP) + 1)
    y = diff.in.diff.df$SBP
    Theta.tilde[1,] = Theta[1,] = rep(0, p)
    mu[1,] = rep(124.5, n_clinics); mu.diff[1,] = rep(0.5, n_clinics)
    sigma2[1,] = rep(220, n_clinics)
    tau2[1] = 2.1
    lambda2[1] = 3.3
  }
  
  Ds = matrix(0, nrow = T, ncol = n_clinics)
  for(i in 1:n_clinics) {
    Ds[1,i] = -2*(sum(log(dnorm(getYs(diff.in.diff.df$Clinic[i], outcome, 2009), mu[1,i], sigma2[1,i]))) + sum(log(dnorm(getYs(diff.in.diff.df$Clinic[i], outcome, 2012), mu[1,i] + mu.diff[1,i], sigma2[1,i]))))
  }
  
  Ys2009.list = Ys2012.list = list()
  n2009 = n2012 = rep(NA, n_clinics)
  for(s in unique(diff.in.diff.df$System_ID)) {
    sys.ind = (colnames(mu) == s)
    for(i in which(sys.ind)) {
      Ys2009.list[[i]] = getYs(diff.in.diff.df$Clinic[i], outcome, 2009)
      Ys2012.list[[i]] = getYs(diff.in.diff.df$Clinic[i], outcome, 2012)
      n2009[i] = length(Ys2009.list[[i]])
      n2012[i] = length(Ys2012.list[[i]])
    }
  }
  n.total = n2009 + n2012
  colnames(mu) = colnames(mu.diff) = diff.in.diff.df$System_ID
  colnames(upsilon) = colnames(psi) = unique(diff.in.diff.df$System_ID)
  set.seed(seed)
  
  for(t in 2:T) {
    print(t) 
    if(sys_var) C1 = C2 = matrix(0, nrow = 0, ncol = 0)
    for(s in unique(diff.in.diff.df$System_ID)) {
      # print(s)
      sys.ind = (colnames(mu) == s); n.s = sum(sys.ind)
      for(i in which(sys.ind)) {
        # print(i)
        Ys2009 = Ys2009.list[[i]]
        Ys2012 = Ys2012.list[[i]]
        b.s2 =  0.5*(sum((Ys2009 - mu[t-1,i])^2) + sum((Ys2012 - mu[t-1,i] - mu.diff[t-1,i])^2)) 
        sigma2[t, i] = 1 / rgamma(1, n.total[i]/2 + a.hat, b.s2 + b.hat)
        mu.mean = (lambda2[t-1]*(sum(c(Ys2009, Ys2012)) - n2012[i]*mu.diff[t-1,i]) + sigma2[t,i]*(A.diff[i,]%*%Theta.tilde[t-1,] + upsilon[t-1, which(colnames(upsilon) == s)])) / (n.total[i]*lambda2[t-1] + sigma2[t,i])
        mu[t,i] = rnorm(1, mu.mean, sqrt(sigma2[t, i]*lambda2[t-1]/(n.total[i]*lambda2[t-1] + sigma2[t,i])))
        mu.diff.mean = (tau2[t-1]*n2012[i]*(mean(Ys2012) - mu[t,i]) + sigma2[t,i]*(A.diff[i,]%*%Theta[t-1,] + psi[t-1, which(colnames(psi) == s)])) / (tau2[t-1]*n2012[i] + sigma2[t,i])
        mu.diff[t,i] = rnorm(1, mu.diff.mean, sqrt(sigma2[t,i]*tau2[t-1]/(n2012[i]*tau2[t-1] + sigma2[t,i])))
        
        if(sum(candidates[1:4]) > 0 & cov_err) {
          theta2009[t,i] = rbeta(1, diff.in.diff.df$n.commercial2009[i] + 1, n2009[i] - diff.in.diff.df$n.commercial2009[i] + 1)
          theta2012[t,i] = rbeta(1, diff.in.diff.df$n.commercial2012[i] + 1, n2012[i] - diff.in.diff.df$n.commercial2012[i] + 1)
          eta2009[t,i] = rnorm(1, diff.in.diff.df$age2009[i], sqrt(sigma2.age[t-1,i] / n2009[i]))
          eta2012[t,i] = rnorm(1, diff.in.diff.df$Age2012[i], sqrt(sigma2.age[t-1,i] / n2012[i]))
          gamma2009[t,i] = rbeta(1, diff.in.diff.df$n.female2009[i] + 1, n2009[i] - diff.in.diff.df$n.female2009[i] + 1)
          gamma2012[t,i] = rbeta(1, diff.in.diff.df$n.female2012[i] + 1, n2012[i] - diff.in.diff.df$n.female2012[i] + 1)
          kappa2009[t,i] = rbeta(1, diff.in.diff.df$n.IVD2009[i] + 1, n2009[i] - diff.in.diff.df$n.IVD2009[i] + 1)
          kappa2012[t,i] = rbeta(1, diff.in.diff.df$n.IVD2012[i] + 1, n2012[i] - diff.in.diff.df$n.IVD2012[i] + 1)
          
          comm2009_draw = rbinom(1, n2009[i], theta2009[t,i])
          comm2012_draw = rbinom(1, n2012[i], theta2012[t,i])
          comm.diff = comm2012_draw/n2012[i] - comm2009_draw/n2009[i]
          age2009_draw = rnorm(1, eta2009[t,i], sqrt(sigma2.age[t-1,i]/n2009[i]))
          age2012_draw = rnorm(1, eta2012[t,i], sqrt(sigma2.age[t-1,i]/n2012[i]))
          age.diff = age2012_draw/n2012[i] - age2009_draw/n2009[i]
          fem2009_draw = rbinom(1, n2009[i], gamma2009[t,i])
          fem2012_draw = rbinom(1, n2012[i], gamma2012[t,i])
          fem.diff = fem2012_draw/n2012[i] - fem2009_draw/n2009[i]
          IVD2009_draw = rbinom(1, n2009[i], kappa2009[t,i])
          IVD2012_draw = rbinom(1, n2012[i], kappa2012[t,i])
          IVD.diff = IVD2012_draw/n2012[i] - IVD2009_draw/n2009[i]
          
          sigma2.age[t,i] = 1 / rgamma(1, a.hat.age + 1, 0.5*n2009[i]*(diff.in.diff.df$age2009[i] - eta2009[t,i])^2 + 0.5*n2012[i]*(diff.in.diff.df$Age2012[i] - eta2012[t,i])^2 + b.hat.age)
          
          adds = NULL
          if(candidates[1]) adds = comm.diff
          if(candidates[2]) adds = c(adds, age.diff)
          if(candidates[3]) adds = c(adds, fem.diff)
          if(candidates[4]) adds = c(adds, IVD.diff)
          A.diff[i, 3:(2 + length(adds))] = adds
        }
        Ds[t,i] = -2*(sum(log(dnorm(Ys2009, mu[t,i], sqrt(sigma2[t,i])))) + sum(log(dnorm(Ys2012, mu[t,i] + mu.diff[t,i], sqrt(sigma2[t,i])))))
      } 
      
      if(sys_var) {
        upsilon[t, which(colnames(upsilon) == s)] = rnorm(1, omega2[t-1]*sum(mu[t, which(colnames(mu) == s)] - A.diff[which(colnames(mu) == s),]%*%Theta.tilde[t-1,]) / (n.s*omega2[t-1] + lambda2[t-1]), sd = sqrt(omega2[t-1]*lambda2[t-1] / (n.s*omega2[t-1] + lambda2[t-1])))
        psi[t, which(colnames(psi) == s)] = rnorm(1, zeta2[t-1]*sum(mu.diff[t, which(colnames(mu.diff) == s)] - A.diff[which(colnames(mu.diff) == s),]%*%Theta[t-1,]) / (n.s*zeta2[t-1] + tau2[t-1]), sd = sqrt(tau2[t-1]*zeta2[t-1] / (n.s*zeta2[t-1] + tau2[t-1])))  
        C1 = adiag(C1, matrix(omega2[t-1], nrow = n.s, ncol = n.s) + diag(lambda2[t-1], nrow = n.s))
        C2 = adiag(C2, matrix(zeta2[t-1], nrow = n.s, ncol = n.s) + diag(tau2[t-1], nrow = n.s))
      } else{
        upsilon[t,which(colnames(upsilon) == s)] = psi[t, which(colnames(psi) == s)] = 0
        C1 = diag(lambda2[t-1], n_clinics)
        C2 = diag(tau2[t-1], n_clinics)
      }
      
      lambda2_b = lambda2_b + sum((mu[t,which(colnames(mu) == s)] - A.diff[which(colnames(mu) == s),]%*%Theta.tilde[t-1,] - upsilon[t, which(colnames(upsilon) == s)])^2)
      tau2_b = tau2_b + sum((mu.diff[t,which(colnames(mu.diff) == s)] - A.diff[which(colnames(mu.diff) == s),]%*%Theta[t-1,] - psi[t,which(colnames(psi) == s)])^2)
      
    } 
    lambda2[t] = 1 / rgamma(1, n_clinics/2 + epsilon_tune, 0.5*lambda2_b + epsilon_tune)
    lambda2_b = 0
    tau2[t] = 1 / rgamma(1, n_clinics/2 + epsilon_tune, 0.5*tau2_b + epsilon_tune)
    tau2_b = 0
    
    if(sys_var) {
      omega2[t] = 1 / rgamma(1, N.s/2 + epsilon_tune, 0.5*sum(upsilon[t,]^2) + epsilon_tune)
      zeta2[t] = 1 / rgamma(1, N.s/2 + epsilon_tune, 0.5*sum(psi[t,]^2) + epsilon_tune)
    }
    
    B1.inv = t(A.diff)%*%solve(C1)%*%A.diff
    B1 = solve(B1.inv)
    b1 = t(A.diff)%*%solve(C1)%*%mu[t,] 
    Theta.tilde[t,] = rmvnorm(1, mean = B1%*%b1, sigma = B1)
    
    B2.inv = t(A.diff)%*%solve(C2)%*%A.diff
    B2 = solve(B2.inv)
    b2 = t(A.diff)%*%solve(C2)%*%mu.diff[t,] 
    Theta[t,] = rmvnorm(1, mean = B2%*%b2, sigma = B2)
    
    XTheta.hat[t,] = A.diff %*% Theta[t,]
  }
  results = list(sigma2, tau2, lambda2, mu, mu.diff, Theta.tilde, Theta, upsilon, psi, omega2, zeta2, Ds, XTheta.hat)
  names(results) = c('sigma2', 'tau2', 'lambda', 'mu', 'mu_diff', 'Theta.tilde', 'Theta', 'upsilon', 'psi', 'omega2', 'zeta2', 'Ds', 'XTheta.hat')
  save(results, file = paste(outcome, res_string, ".rData", sep = ''))
  return(results)
}

# Compute Deviance Information Criterion
getDIC = function(Ds, mu.draws, mu.diff.draws, sigma2.draws, outcome, df, burn_in) {
  diff.in.diff.df = df[order(df$System_ID, df$Clinic),]
  mean_mus = colMeans(mu.draws[(burn_in + 1):T,])
  mean_mu_mudiff = colMeans(mu.draws[(burn_in + 1):T,] + mu.diff.draws[(burn_in + 1):T,])
  mean_sigma2s = colMeans(sigma2.draws[(burn_in + 1):T,])
  D_mean = 0
  for(s in unique(diff.in.diff.df$System_ID)) {
    sys_ind = (colnames(mu.draws) == s)
    for(i in which(sys_ind)) {
      D_mean = D_mean - 2*(sum(log(dnorm(getYs(diff.in.diff.df$Clinic[i], outcome, 2009), mean_mus[i], sqrt(mean_sigma2s[i])))) + 
                             sum(log(dnorm(getYs(diff.in.diff.df$Clinic[i], outcome, 2012), mean_mu_mudiff[i], sqrt(mean_sigma2s[i])))))
    }
  }
  Ds.vec = apply(Ds, 1, sum)
  DIC = 2*mean(Ds.vec[(burn_in+1):T]) - D_mean
  return(DIC)
}

# Forward variable selection algorithm
forwardSelect = function(outcome, cov_err, sys_var, df, res_string) {
  setwd("/home/normington/PosteriorSimResults")
  candidates = c("Commercial", "Age", "Female", "IVD", "NHW", "Wealth", "Income", "Baseline")
  candidate_ind = VariablesSelected = rep(0, length(candidates))
  
  # Get DIC with no covariates.
  results_No = gibbs(outcome, 1, 1, df, candidate_ind, res_string = "NoCovariates")
  DIC_No = getDIC(results_No$Ds, results_No$mu, results_No$mu_diff, results_No$sigma2, outcome, diff.in.diff.df, burn_in = 1000)
  rm(results_No)
  DIC_Old = DIC_No
  breakRepeat = FALSE
  
  repeat{
    if(breakRepeat) break
    DIC_vec = rep(NA, length(candidates))
    for(i in which(VariablesSelected == 0)) {
      candidate_ind[i] = 1
      results_new = gibbs(outcome, 1, 1, df, candidate_ind, res_string = candidates[i])
      DIC_vec[i] = getDIC(results_new$Ds, results_new$mu, results_new$mu_diff, results_new$sigma2, outcome, diff.in.diff.df, burn_in = 1000)
      candidate_ind[i] = 0
    }
    if(sum(DIC_vec[!is.na(DIC_vec)] <= DIC_Old) == 0 | sum(VariablesSelected) == length(VariablesSelected)) {
      write.table(candidates[which(VariablesSelected == 1)], file=paste(outcome, res_string, "DIC_Results.txt", sep = ''))
      break
      breakRepeat = TRUE
    } else{
      VarSelectedCode = which(DIC_vec == min(DIC_vec, na.rm = TRUE))
      candidate_ind[VarSelectedCode] = VariablesSelected[VarSelectedCode] = 1
      DIC_Old = DIC_vec[VarSelectedCode]
    }
  }
}

setwd('/home/normington/PosteriorSimResults')
library(doParallel); library(foreach)

outcomes = c("HbA1c", "LDL", "SBP")
cl = makeCluster(3) 
registerDoParallel(cl)
foreach(i=1:3) %dopar% {
  res_string = "Apr05"
  gibbs(outcomes[i], 1, 1, diff.in.diff.df, candidates = rep(1, 5), res_string = res_string)
}
stopCluster(cl)

burn_in = 10000
library(xtable)

makeInterval = function(row) {
  return(t(c(paste("(", row[1], ", ", row[2], ")", sep = ''), paste("(", row[3], ", ", row[4], ")", sep = ''), paste("(", row[5], ", ", row[6], ")", sep = ''))))
}

### DIC Results and 95% Credible Intervals
if(TRUE) {
  setwd("/home/normington/PosteriorSimResults")
  # Results, With Influential Point
  load("HbA1cFeb25.rData")
  A1c = results; rm(results)
  load("LDLFeb25.rData")
  LDL = results; rm(results)
  load("SBPFeb25.rData")
  SBP = results; rm(results)
  
  A1c_mudiff = t(round(apply(A1c$Theta[(burn_in + 1):T,], 2, function(x) quantile(x, probs = c(.025, .975))), 3))[-1,]
  LDL_mudiff = t(round(apply(LDL$Theta[(burn_in + 1):T,], 2, function(x) quantile(x, probs = c(.025, .975))), 3))[-1,]
  SBP_mudiff = t(round(apply(SBP$Theta[(burn_in + 1):T,], 2, function(x) quantile(x, probs = c(.025, .975))), 3))[-1,]

  mudiff_table = cbind(A1c_mudiff, LDL_mudiff, SBP_mudiff)
  # Make LaTeX tables using xtable()
  covars = c("Clinic Score, alpha", "Commercial, beta_1", "Age, beta_2", "Female, beta_3", "IVD, beta_4", "Baseline Clinic Score, alpha_0")
  xtable(data.frame(mudiff_table), caption = paste("95% Credible Intervals for Elements in ", expression(Theta), ", With Outlier"), include.rownames = FALSE, include.colnames = FALSE)
  
  
  Results_mudiff = data.frame(WithWithResults_mudiff)
  colnames(Results_mudiff) = c("A1c", "LDL", "SBP")
  rownames(Results_mudiff) = covars
  
  
  Results_mudiff2 = data.frame(WithoutWithoutResults_mudiff)
  colnames(Results_mudiff2) = c("A1c", "LDL", "SBP")
  rownames(Results_mudiff2) = covars
  xtable(data.frame(Results_mudiff2), caption = paste("95% Credible Intervals for Elements in ", expression(Theta), ", Without Outlier"), include.rownames = FALSE, include.colnames = FALSE)
}

### Test for Correlation between change in clinic score and change in covariares.
diff.in.diff.df = diff.in.diff.df[order(diff.in.diff.df$System_ID, diff.in.diff.df$Clinic),]
cov.vecs = cbind(diff.in.diff.df$Commercial, diff.in.diff.df$Age, diff.in.diff.df$Female, diff.in.diff.df$IVD, diff.in.diff.df$Wealth, diff.in.diff.df$Income, diff.in.diff.df$NHW)
for(i in 1:ncol(cov.vecs)) {
  print(cor.test(diff.in.diff.df$Clinic_Score, cov.vecs[,i]))
}

# Shrinkage Plots
burn_in = 10000
diff.in.diff.df = diff.in.diff.df[order(diff.in.diff.df$System_ID, diff.in.diff.df$Clinic),]
rownames(diff.in.diff.df) = c()
relative.sizes = 1 / (1 / diff.in.diff.df$n.i2009 + 1 / diff.in.diff.df$n.i2012)
scaled.down = relative.sizes / 100
big_clinics = which(relative.sizes > 505)
n_clinics = nrow(diff.in.diff.df)

# In terms of number of patients
system_size = matrix(NA, nrow = length(unique(diff.in.diff.df$System_ID)), ncol = 2)
count = 1
for(s in unique(diff.in.diff.df$System_ID)) {
  system_size[count,] = c(s, sum(cbind(diff.in.diff.df$n.i2009[diff.in.diff.df$System_ID == s], diff.in.diff.df$n.i2009[diff.in.diff.df$System_ID == s])))
  count = count + 1
}

big_systems = c("SYS-014389", "SYS-017761", "SYS-037979")
color_scheme = rep("black", n_clinics)
color_scheme[diff.in.diff.df$System_ID == big_systems[1]] = "deepskyblue"
color_scheme[diff.in.diff.df$System_ID == big_systems[2]] = "green"
color_scheme[diff.in.diff.df$System_ID == big_systems[3]] = "magenta"

# A1c
load("/home/normington/PosteriorSimResults/HbA1cApr05.rData")
A1c = results; rm(results)
mu.diff.hat = colMeans(A1c$mu_diff[(burn_in + 1):nrow(A1c$mu_diff),])
X = cbind(1, diff.in.diff.df$Clinic_Score, diff.in.diff.df$Commercial, diff.in.diff.df$Age, diff.in.diff.df$Female, diff.in.diff.df$IVD, diff.in.diff.df$Clinic_Score2008)
Theta.hat = colMeans(A1c$Theta[(burn_in + 1):nrow(A1c$Theta),])
PredA1c = X%*%Theta.hat
### Original Shrinkage Plot
setEPS()
postscript("/home/normington/Shrinkage Plots/ShrinkageA1c_OG.eps")
plot(x = PredA1c, y = mu.diff.hat, pch = 19, ylim = c(-0.5, 0.75), xlab = expression(paste("Predicted Change, X", hat(Theta)), sep = " "), ylab = "", main = "Shrinkage in Estimating Change in Clinic Mean A1c", col = color_scheme)
points(x = PredA1c, y = diff.in.diff.df$HbA1c, cex = scaled.down, col = color_scheme)
legend(x = -0.3, y = 0.75, c(expression(hat(mu)[sj]^diff), expression(bar(Y)[sj]^(2012) - bar(Y)[sj]^(2009))), pch = c(19, 1)) 
for(i in 1:length(mu.diff.hat)) {
  segments(PredA1c[i], mu.diff.hat[i], PredA1c[i], diff.in.diff.df$HbA1c[i], lty = 3, col = color_scheme[i])
}
dev.off()
### Alternative Shrinkage Plot
XTheta.hat = colMeans(A1c$XTheta.hat[(burn_in + 1):nrow(A1c$XTheta.hat),])
setEPS()
postscript("/home/normington/Shrinkage Plots/ShrinkageA1c_AltA.eps")
plot(x = PredA1c, y = diff.in.diff.df$HbA1c, cex = scaled.down, ylim = c(-0.5, 0.75), xlab = expression(paste("Predicted Change"), sep = " "), ylab = "Clinic-Level Mean A1c", main = "Shrinkage in Estimating Change in Clinic Mean A1c", col = color_scheme)
points(x = XTheta.hat, y = mu.diff.hat, pch = 19, col = color_scheme)
for(i in 1:length(mu.diff.hat)) {
  segments(PredA1c[i], diff.in.diff.df$HbA1c[i], XTheta.hat[i], mu.diff.hat[i], lty = 3, col = color_scheme[i])
}
dev.off()

# LDL
load("/home/normington/PosteriorSimResults/LDLApr05.rData")
LDL = results; rm(results)
mu.diff.hat = colMeans(LDL$mu_diff[(burn_in + 1):nrow(LDL$mu_diff),])
X = cbind(1, diff.in.diff.df$Clinic_Score, diff.in.diff.df$Commercial, diff.in.diff.df$Age, diff.in.diff.df$Female, diff.in.diff.df$IVD, diff.in.diff.df$Clinic_Score2008)
Theta.hat = colMeans(LDL$Theta[(burn_in + 1):nrow(LDL$Theta),])
PredLDL = X%*%Theta.hat
### Original Shrinkage Plot
setEPS()
postscript("/home/normington/Shrinkage Plots/ShrinkageLDL_OG.eps")
plot(x = PredLDL, y = mu.diff.hat, pch = 19, ylim = c(-17, 12), xlab = expression(paste("Predicted Change, X", hat(Theta)), sep = " "), ylab = "Clinic-Level Mean LDL", main = "Shrinkage in Estimating Change in Clinic Mean LDL", col = color_scheme)
points(x = PredLDL, y = diff.in.diff.df$LDL, cex = scaled.down, col = color_scheme)
legend(x = -9.5, y = 12, c(expression(hat(mu)[sj]^diff), expression(bar(Y)[sj]^(2012) - bar(Y)[sj]^(2009))), pch = c(19, 1)) 
for(i in 1:length(mu.diff.hat)) {
  segments(PredLDL[i], mu.diff.hat[i], PredLDL[i], diff.in.diff.df$LDL[i], lty = 3, col = color_scheme[i])
}
dev.off()
### Alternative Shrinkage Plot
XTheta.hat = colMeans(LDL$XTheta.hat[(burn_in + 1):nrow(LDL$XTheta.hat),])
setEPS()
postscript("/home/normington/Shrinkage Plots/ShrinkageLDL_AltA.eps")
plot(x = PredLDL, y = diff.in.diff.df$LDL, cex = scaled.down, ylim = c(-17, 12), xlab = expression(paste("Predicted Change"), sep = " "), ylab = "Clinic-Level Mean LDL", main = "Shrinkage in Estimating Change in Clinic Mean LDL", col = color_scheme)
points(x = XTheta.hat, y = mu.diff.hat, pch = 19, col = color_scheme)
for(i in 1:length(mu.diff.hat)) {
  segments(PredLDL[i], diff.in.diff.df$LDL[i], XTheta.hat[i], mu.diff.hat[i], lty = 3, col = color_scheme[i])
}
dev.off()

# SBP
load("/home/normington/PosteriorSimResults/SBPApr05.rData")
SBP = results; rm(results)
mu.diff.hat = colMeans(SBP$mu_diff[(burn_in + 1):nrow(SBP$mu_diff),])
X = cbind(1, diff.in.diff.df$Clinic_Score, diff.in.diff.df$Commercial, diff.in.diff.df$Age, diff.in.diff.df$Female, diff.in.diff.df$IVD, diff.in.diff.df$Clinic_Score2008)
Theta.hat = colMeans(SBP$Theta[(burn_in + 1):nrow(SBP$Theta),])
PredSBP = X%*%Theta.hat
### Original Shrinkage Plot
setEPS()
postscript("/home/normington/Shrinkage Plots/ShrinkageSBP_OG.eps")
plot(x = PredSBP, y = mu.diff.hat, pch = 19, ylim = c(-5, 8), xlab = expression(paste("Predicted Change, X", hat(Theta)), sep = " "), ylab = "", main = "Shrinkage in Estimating Change in Clinic Mean SBP", col = color_scheme)
points(x = PredSBP, y = diff.in.diff.df$SBP, cex = scaled.down, col = color_scheme)
legend(x = -1.2, y = 8, c(expression(hat(mu)[sj]^diff), expression(bar(Y)[sj]^(2012) - bar(Y)[sj]^(2009))), pch = c(19, 1)) 
for(i in 1:length(mu.diff.hat)) {
  segments(PredSBP[i], mu.diff.hat[i], PredSBP[i], diff.in.diff.df$SBP[i], lty = 3, col = color_scheme[i])
}
dev.off()
### Alternative Shrinkage Plot
XTheta.hat = colMeans(SBP$XTheta.hat[(burn_in + 1):nrow(SBP$XTheta.hat),])
setEPS()
postscript("/home/normington/Shrinkage Plots/ShrinkageSBP_AltA.eps")
plot(x = PredSBP, y = diff.in.diff.df$SBP, cex = scaled.down, ylim = c(-5, 8), xlab = expression(paste("Predicted Change"), sep = " "), ylab = "Clinic-Level Mean SBP", main = "Shrinkage in Estimating Change in Clinic Mean SBP", col = color_scheme)
points(x = XTheta.hat, y = mu.diff.hat, pch = 19, col = color_scheme)
for(i in 1:length(mu.diff.hat)) {
  segments(PredSBP[i], diff.in.diff.df$SBP[i], XTheta.hat[i], mu.diff.hat[i], lty = 3, col = color_scheme[i])
}
dev.off()

# Assess convergence and autocorrelations.
A1 = cbind(1, diff.in.diff.df$Clinic_Score, diff.in.diff.df$medicaid, diff.in.diff.df$Age, diff.in.diff.df$Female)
png('Residuals_HbA1c_With_Err.png')
plot(x = A1%*%coef.HbA1c2, y = diff.in.diff.df$HbA1c - A1%*%coef.HbA1c2, main = "Residuals, HbA1c, With Covariate Error", xlab = "Predicted", ylab = "Residual")
dev.off()

png('epsilon_HbA1c2_scatter.png')
plot(x = A1%*%coef.HbA1c2, apply(epsilon.HbA1c2[2:T,], 2, mean), main = "Epsilon_HbA1c", xlab = "Predicted", ylab = "Epsilon")
dev.off()

png('HbA1c2_mu.png')
hist(mu.hat.HbA1c2, main = 'mu_hat, HbA1c, With Covariate Error')
dev.off()

png('HbA1c2_mu_diff.png')
hist(mu.diff.hat.HbA1c2, main = 'mu_diff_hat, HbA1c, With Covariate Error')
dev.off()

ACorr.HbA1c2.s21 = cor(sigma2.HbA1c2[(burn_in + 1):(T-1), 1], sigma2.HbA1c2[(burn_in + 2):T, 1])
png('sigma2.1_HbA1c2.png')
plot(x = (burn_in + 1):T, sigma2.HbA1c2[(burn_in + 1):T, 1], main = "Trace Plot, sigma_1^2, HbA1c, With Covariate Error", xlab = "Post Burn-in Iterations", ylab = 'sigma_1^2, HbA1c', type = 'l')
legend('topright', legend = paste("AutoCor =", round(ACorr.HbA1c2.s21, 3)), cex = 0.75)
dev.off()

ACorr.HbA1c2.s251= cor(sigma2.HbA1c2[(burn_in + 1):(T-1), 51], sigma2.HbA1c2[(burn_in + 2):T, 51])
png('sigma2.51_HbA1c2.png')
plot(x = (burn_in + 1):T, sigma2.HbA1c2[(burn_in + 1):T, 51], main = "Trace Plot, sigma_51^2, HbA1c, With Covariate Error", xlab = "Post Burn-in Iterations", ylab = 'sigma_51^2, HbA1c', type = 'l')
legend('topright', legend = paste("AutoCor =", round(ACorr.HbA1c2.s251, 3)), cex = 0.75)
dev.off()

ACorr.HbA1c2.e2 = cor(epsilon.HbA1c2[(burn_in + 1):(T-2), 2], epsilon.HbA1c2[(burn_in + 2):(T-1), 2])
png('epsilon.2_HbA1c2.png')
plot(x = (burn_in + 1):T, epsilon.HbA1c2[(burn_in + 1):T, 2], main = "Trace Plot, epsilon_2, HbA1c, With Covariate Error", xlab = "Post Burn-in Iterations", ylab = 'epsilon_2, HbA1c', type = 'l')
legend('topright', legend = paste("AutoCor =", round(ACorr.HbA1c2.e2 , 3)), cex = 0.75)
dev.off()

ACorr.HbA1c2.e55 = cor(epsilon.HbA1c2[(burn_in + 1):(T-2), 55], epsilon.HbA1c2[(burn_in + 2):(T-1), 55])
png('epsilon.55_HbA1c2.png')
plot(x = (burn_in + 1):T, epsilon.HbA1c2[(burn_in + 1):T, 55], main = "Trace Plot, epsilon_55, HbA1c, With Covariate Error", xlab = "Post Burn-in Iterations", ylab = 'epsilon_55, HbA1c', type = 'l')
legend('topright', legend = paste("AutoCor =", round(ACorr.HbA1c2.e55 , 3)), cex = 0.75)
dev.off()

ACorr.HbA1c2.tau2 = cor(tau2.HbA1c2[(burn_in + 1):(T-1)], tau2.HbA1c2[(burn_in + 2):T])
png('tau2_HbA1c2.png')
plot(x = (burn_in + 1):T, tau2.HbA1c2[(burn_in + 1):T], main = "Trace Plot, tau^2, HbA1c, With Covariate Error", xlab = "Post Burn-in Iterations", ylab = 'tau^2, HbA1c', type = 'l')
legend('topright', legend = paste("AutoCor =", round(ACorr.HbA1c2.tau2, 3)), cex = 0.75)
dev.off()

ACorr.HbA1c2.lambda2 = cor(lambda2.HbA1c2[(burn_in + 1):(T-1)], lambda2.HbA1c2[(burn_in + 2):T])
png('lambda2_HbA1c2.png')
plot(x = (burn_in + 1):T, lambda2.HbA1c2[(burn_in + 1):T], main = "Trace Plot, lambda^2, HbA1c, With Covariate Error", xlab = "Post Burn-in Iterations", ylab = 'lambda^2, HbA1c', type = 'l')
legend('topright', legend = paste("AutoCor =", round(ACorr.HbA1c2.lambda2, 3)), cex = 0.75)
dev.off()


# Investigate "counter-intuitive" credible intervals
## Low vs High baseline clinic score
c2008_bottom = subset(diff.in.diff.df, Clinic_Score2008 <= quantile(Clinic_Score2008, 0.25))
c2008_top = subset(diff.in.diff.df, Clinic_Score2008 >= quantile(Clinic_Score2008, 0.75))

png("c2008_bottom_A1c.png")
plot(x = c(rep(2009, nrow(c2008_bottom)), rbind(rep(2012, nrow(c2008_bottom)))), y = c(c2008_bottom$HbA1c2009, c2008_bottom$HbA1c2012), main = expression(paste("Low ", c[sj]^"(2008)", " Change in A1c")), xlab = "Year", ylab = "Clinic Mean A1c", xaxt = "n", xlim = c(2008, 2013))
axis(1, at=c(2009, 2012), labels = c(2009, 2012))
for(i in 1:nrow(c2008_bottom)) {
  segments(2009, c2008_bottom$HbA1c2009[i], 2012, c2008_bottom$HbA1c2012[i])
}
dev.off()

png("c2008_top_A1c.png")
plot(x = c(rep(2009, nrow(c2008_top)), rbind(rep(2012, nrow(c2008_top)))), y = c(c2008_top$HbA1c2009, c2008_top$HbA1c2012), main = expression(paste("High ", c[sj]^"(2008)", " Change in A1c")), xlab = "Year", ylab = "Clinic Mean A1c", xaxt = "n", xlim = c(2008, 2013))
axis(1, at=c(2009, 2012), labels = c(2009, 2012))
for(i in 1:nrow(c2008_top)) {
  segments(2009, c2008_top$HbA1c2009[i], 2012, c2008_top$HbA1c2012[i])
}
dev.off()

mean(c2008_bottom$HbA1c2009)
mean(c2008_bottom$HbA1c2012)
mean(c2008_top$HbA1c2009)
mean(c2008_top$HbA1c2012)

## Low vs High Change in Age
age_bottom = subset(diff.in.diff.df, Age <= quantile(Age, 0.25))
age_top = subset(diff.in.diff.df, Age >= quantile(Age, 0.75))

png("age_bottom_A1c.png")
plot(x = c(rep(2009, nrow(age_bottom)), rbind(rep(2012, nrow(age_bottom)))), y = c(age_bottom$HbA1c2009, age_bottom$HbA1c2012), main = expression(paste("Low ", c[sj]^"(2008)", " Change in A1c")), xlab = "Year", ylab = "Clinic Mean A1c", xaxt = "n", xlim = c(2008, 2013))
axis(1, at=c(2009, 2012), labels = c(2009, 2012))
for(i in 1:nrow(age_bottom)) {
  segments(2009, age_bottom$HbA1c2009[i], 2012, age_bottom$HbA1c2012[i])
}
dev.off()

png("age_top_A1c.png")
plot(x = c(rep(2009, nrow(age_top)), rbind(rep(2012, nrow(age_top)))), y = c(age_top$HbA1c2009, age_top$HbA1c2012), main = expression(paste("High ", c[sj]^"(2008)", " Change in A1c")), xlab = "Year", ylab = "Clinic Mean A1c", xaxt = "n", xlim = c(2008, 2013))
axis(1, at=c(2009, 2012), labels = c(2009, 2012))
for(i in 1:nrow(age_top)) {
  segments(2009, age_top$HbA1c2009[i], 2012, age_top$HbA1c2012[i])
}
dev.off()

mean(age_bottom$HbA1c2009)
mean(age_bottom$HbA1c2012)
mean(age_top$HbA1c2009)
mean(age_top$HbA1c2012)
