# Supplementary material for: A Bayesian Difference-in-Difference Framework for the Impact of Primary Care Redesign on Diabetes Outcomes
Source: Stat Public Policy (Phila). Author manuscript; Available in PMC 2019 Aug 21. (PMC6703166; doi:10.1080/2330443X.2019.1626310)
Supplement: Supp 2 [file NIHMS1534755-supplement-Supp_2.R]

##############################
# Section 8.1 simulation study
##############################

set.seed(2019)
diff.in.diff.df = diff.in.diff.df[order(diff.in.diff.df$System_ID, diff.in.diff.df$Clinic),]
write.table(cbind(diff.in.diff.df$Clinic_Score, diff.in.diff.df$Clinic_Score2008, diff.in.diff.df$n.i2008, diff.in.diff.df$n.i2011), "/home/normington/Paper 2/Data/Clinic_Scores.txt")
S = length(unique(diff.in.diff.df$System_ID)) 
n.j = NULL
for(s in unique(diff.in.diff.df$System_ID)) {
  n.j = c(n.j, sum(diff.in.diff.df$System_ID == s))
}
J = nrow(diff.in.diff.df)
n.j = table(unique(diff.in.diff.df$System_ID))
n.i2008 = diff.in.diff.df$n.i2008
n.i2011 = diff.in.diff.df$n.i2011
c.diff = diff.in.diff.df$Clinic_Score - diff.in.diff.df$Clinic_Score2008
Theta.tilde.true = c(0, 0, 0.5)
Theta.true = c(0, 1, 0.5)
X = cbind(c.diff, 0.1*c.diff + rnorm(J), rnorm(J))
gram.inv = solve(t(X)%*%X)
gram.inv.XT = gram.inv%*%t(X)
Z = matrix(0, nrow = J, ncol = S)
count = 1
for(s in 1:S) {
  index = count:(count + n.j[s] - 1)
  Z[index,s] = 1
  count = count + n.j[s]
}
Y2009 = Y2012 = NULL
NSIM = 1000
T = 5000
mu = mu.diff = rbind(0, matrix(NA, nrow = T-1, ncol = J))
Theta.tilde = Theta = rbind(0, matrix(NA, nrow = T-1, ncol = ncol(X)))
upsilon = psi = rbind(0, matrix(NA, nrow = T, ncol = S))
res = matrix(nrow = NSIM, ncol = 2)
resBayes = rep(NA, NSIM)
for(i in 1:NSIM) {
  
  # Generate data.
  upsilon.true = rnorm(S)
  psi.true = rnorm(S)
  mu.true = rnorm(J, X%*%Theta.tilde.true + Z%*%upsilon.true)
  mu.diff.true = rnorm(J, X%*%Theta.true + Z%*%psi.true)
  for(j in 1:J) {
    Y2009[[j]] = rnorm(n.i2008[j], mu.true[j]) 
    Y2012[[j]] = rnorm(n.i2011[j], mu.true[j] + mu.diff.true[j]) 
  }
  
  # Simple correlation analysis
  samp.diffs = unlist(lapply(Y2012, mean)) - unlist(lapply(Y2009, mean))
  test = cor.test(samp.diffs, c.diff)
  res[i,] = c(test$estimate, test$p.value)
  
  # Gibbs sampler
  Y2009.sums = unlist(lapply(Y2009, sum))
  Y2012.sums = unlist(lapply(Y2012, sum))
  for(t in 2:T) {
    mu[t,] = rnorm(J, (Y2009.sums + Y2012.sums - n.i2011*mu.diff[t-1,]) / (n.i2008 + n.i2011), 1 / sqrt(n.i2008 + n.i2011))
    mu.diff[t,] = rnorm(J, Y2012.sums/n.i2011 - mu[t,], 1/sqrt(n.i2011))
    Theta.tilde[t,] = rmvnorm(1, gram.inv.XT%*%(mu[t,] - Z%*%upsilon[t-1,]), gram.inv)
    Theta[t,] = rmvnorm(1, gram.inv.XT%*%(mu.diff[t,] - Z%*%psi[t-1,]), gram.inv)
    upsilon[t,] = rmvnorm(1, t(Z)%*%(mu[t,] - X%*%Theta.tilde[t,]))
    psi[t,] = rmvnorm(1, t(Z)%*%(mu.diff[t,] - X%*%Theta[t,]))
  }
  
  BCI = quantile(Theta[1:1000,1], probs = c(.025, .975))
  resBayes[i] = ifelse(BCI[1] > 0 | BCI[2] < 0, 1, 0)
}

# Frequentist results
rho.hat = mean(res[,1])
rho.hat
mean((res[,2] < .05))

# Bayesian results
mean(resBayes)
