# Supplementary material for: A Bayesian Difference-in-Difference Framework for the Impact of Primary Care Redesign on Diabetes Outcomes
Source: Stat Public Policy (Phila). Author manuscript; Available in PMC 2019 Aug 21. (PMC6703166; doi:10.1080/2330443X.2019.1626310)
Supplement: Supp 3 [file NIHMS1534755-supplement-Supp_3.R]

############################
# Section 8.2 Simulation Study
############################

# Main simulation function
run_sim = function() {
  library(mvtnorm)
  I = 100 # number of clinics
  J = 10 # number of patients per clinic
  beta_true = c(0, 0, 0.5, 1, 0)
  beta.tilde_true = c(0, 1, 0.5, 0, 0)
  mu0 = 0
  NSIM = 1000
  
  # Store simulation results in matrices
  beta1 = beta.tilde = beta2 = matrix(NA, nrow = NSIM, ncol = 4)
  post_means_beta1 = post_means_beta2 = post_means_betatilde = matrix(NA, nrow = NSIM, ncol = 5) 
  
  mu_sd = sqrt(1 / (2*J + 1)) # sd for mu's full conditional
  mu.diff_sd = sqrt(1 / (J + 1)) # sd for mu.diff's full conditional
  
  set.seed(2018)
  for(nsim in 1:NSIM) {
    # print(nsim)
    
    # Generate true parameter values.
    X = cbind(1, rnorm(I), rnorm(I), rnorm(I), rnorm(I))
    mu2009_true = as.vector(rmvnorm(1, mean = X%*%beta.tilde_true, sigma = diag(I)))
    mu.diff_true = as.vector(rmvnorm(1, X%*%beta_true, sigma = diag(I)))
    
    # Generate data.
    Y2009 = Y2012 = matrix(NA, nrow = J, ncol = I)
    for(i in 1:I) {
      Y2009[,i] = rnorm(J, mu2009_true[i])
      Y2012[,i] = rnorm(J, mu2009_true[i] + mu.diff_true[i])
    }
    
    B1 = solve(t(X)%*%X) # for Theta/Theta.tilde full conditional
    B1_tX = B1%*%t(X) # for Theta/Theta.tilde full conditional
    
    # Gibbs sampler for Scenario 1: No covariates for 2009.
    mu = rbind(rep(0, I), matrix(NA, nrow = 9999, ncol = I))
    mu.diff = rbind(rep(0, I), matrix(NA, nrow = 9999, ncol = I))
    mu0 = c(0, rep(NA, 9999))
    beta1 = rbind(rep(0, 5), matrix(NA, nrow = 9999, ncol = 5))
    
    for(t in 2:10000) {
      for(i in 1:I) {
        mu[t,i] = rnorm(1, (sum(Y2009[,i] + Y2012[,i]) - J*mu.diff[t-1,i] + mu0[t-1]) / (2*J + 1), mu_sd)
        mu.diff[t,i] = rnorm(1, (sum(Y2012[,i]) - J*mu[t,i] + X[i,]%*%beta1[t-1,]) / (J+1), mu.diff_sd)
      }
      mu0[t] = rnorm(1, mean(mu[t,]))
      beta1[t,] = rmvnorm(1, mean = B1_tX%*%mu.diff[t,], sigma = B1)
    }
    post_means_beta1[nsim,] = colMeans(beta1[1001:10000,])
    
    # Gibbs sampler for Scenario 2: Covariates for both.
    mu = rbind(rep(0, I), matrix(NA, nrow = 9999, ncol = I))
    mu.diff = rbind(rep(0, I), matrix(NA, nrow = 9999, ncol = I))
    beta2 = beta.tilde = rbind(rep(0, 5), matrix(NA, nrow = 9999, ncol = 5))

    for(t in 2:10000) {
      for(i in 1:I) {
        mu[t,i] = rnorm(1, (sum(Y2009[,i] + Y2012[,i]) - J*mu.diff[t-1,i] + X[i,]%*%beta.tilde[t-1,]) / (2*J + 1), mu_sd)
        mu.diff[t,i] = rnorm(1, (sum(Y2012[,i]) - J*mu[t,i] + X[i,]%*%beta2[t-1,]) / (J+1), mu.diff_sd)
      }
      beta.tilde[t,] = rmvnorm(1, B1_tX%*%mu[t,], sigma = B1)
      beta2[t,] = rmvnorm(1, mean = B1_tX%*%mu.diff[t,], sigma = B1)
    }
    post_means_beta2[nsim,] = colMeans(beta2[1001:10000,])
    post_means_betatilde[nsim,] = colMeans(beta.tilde[1001:10000,])
  }
  write.table(post_means_beta1, file = "post_means_beta1_run4.txt", append = TRUE, row.names = FALSE, col.names = FALSE)
  write.table(post_means_beta2, file = "post_means_beta2_run4.txt", append = TRUE, row.names = FALSE, col.names = FALSE)
  write.table(post_means_betatilde, file = "post_means_betatilde_run4.txt", append = TRUE, row.names = FALSE, col.names = FALSE)
}

# Split simulation over 10 cores
library(doParallel); library(foreach)
setwd("/home/normington/PosteriorSimResults")
cl = makeCluster(10)
registerDoParallel(cl)
foreach(i=1:10) %dopar% {
  run_sim()
}
stopCluster(cl)

# Compute bias
beta_true = c(0, 0, 0.5, 1, 0)
beta.tilde_true = c(0, 1, 0.5, 0, 0)

## Scenario 1
biases.mu.diff1 = colMeans(read.table("post_means_beta1_run4.txt")) - beta_true
round(biases.mu.diff1, 3) 

## Scenario 2
biases.mu2 = colMeans(read.table("post_means_betatilde_run4.txt")) - beta.tilde_true
round(biases.mu2, 3)
biases.mu.diff2 = colMeans(read.table("post_means_beta2_run4.txt")) - beta_true
round(biases.mu.diff2, 3)
